# Supplementary material for: Improved tumor-only variant calling and mutation burden estimation with VarNet-T
Source: Nat Commun. 2026 Apr 9;17:5019. doi: 10.1038/s41467-026-71705-4 (PMC13243554; doi:10.1038/s41467-026-71705-4)
Supplement: Supplementary file 4 — Supplementary Data 1 [file 41467_2026_71705_MOESM4_ESM.xlsx]

## Sheet: TCGA WXS samples
TCGA WXS sample ids used for TMB estimation benchmark
TCGA-55-8089-01A
TCGA-05-5423-01A
TCGA-35-4122-01A
TCGA-NJ-A4YG-01A
TCGA-44-7667-01A
TCGA-97-7554-01A
TCGA-75-6211-01A
TCGA-50-5044-01A
TCGA-44-8120-01A
TCGA-55-7995-01A
TCGA-86-8359-01A
TCGA-95-A4VN-01A
TCGA-97-A4M1-01A
TCGA-44-7670-01A
TCGA-50-8460-01A
TCGA-75-6214-01A
TCGA-69-8254-01A
TCGA-55-8092-01A
TCGA-MN-A4N1-01A
TCGA-55-8513-01A
TCGA-75-5122-01A
TCGA-97-7547-01A
TCGA-86-7953-01A
TCGA-05-5429-01A
TCGA-75-6206-01A
TCGA-MP-A4TI-01A
TCGA-MP-A4SV-01A
TCGA-75-7025-01A
TCGA-95-7039-01A
TCGA-86-8074-01A
TCGA-55-8506-01A
TCGA-49-6745-01A
TCGA-L9-A50W-01A
TCGA-38-4630-01A
TCGA-44-3396-01A
TCGA-35-4123-01A
TCGA-99-8032-01A
TCGA-05-4403-01A
TCGA-55-8091-01A
TCGA-55-6985-01A
TCGA-38-4631-01A
TCGA-97-8177-01A
TCGA-44-A47F-01A
TCGA-91-6840-01A
TCGA-MN-A4N4-01A
TCGA-97-7937-01A
TCGA-69-7980-01A
TCGA-05-4249-01A
TCGA-55-6712-01A
TCGA-50-8457-01A
TCGA-78-8660-01A
TCGA-71-6725-01A
TCGA-86-7711-01A
TCGA-55-8205-01A
TCGA-NJ-A55O-01A
TCGA-44-6779-01A
TCGA-78-7537-01A
TCGA-62-8399-01A
TCGA-05-4430-01A
TCGA-L9-A444-01A
TCGA-78-7148-01A
TCGA-MP-A4T9-01A
TCGA-38-7271-01A
TCGA-86-A4JF-01A
TCGA-55-7284-01B
TCGA-99-7458-01A
TCGA-49-AARO-01A
TCGA-55-7570-01A
TCGA-55-7281-01A
TCGA-50-6594-01A
TCGA-95-7043-01A
TCGA-MP-A4T4-01A
TCGA-86-A4P8-01A
TCGA-73-4677-01A
TCGA-L9-A443-01A
TCGA-55-8616-01A
TCGA-86-6851-01A
TCGA-44-2659-01A
TCGA-MP-A4TH-01A
TCGA-91-6835-01A
TCGA-62-A46R-01A
TCGA-55-7903-01A
TCGA-44-2655-01A
TCGA-55-8301-01A
TCGA-J2-8194-01A
TCGA-78-7167-01A
TCGA-55-8208-01A
TCGA-55-8508-01A
TCGA-05-4432-01A
TCGA-55-8299-01A
TCGA-05-4405-01A
TCGA-05-4397-01A
TCGA-50-6597-01A
TCGA-78-7154-01A
TCGA-44-6146-01A
TCGA-86-A456-01A
TCGA-50-6593-01A
TCGA-44-6778-01A
TCGA-69-A59K-01A
TCGA-53-7813-01A
TCGA-HE-A5NK-01A
TCGA-2Z-A9JQ-01A
TCGA-KM-8639-01A
TCGA-CZ-5988-01A
TCGA-UZ-A9PS-01A
TCGA-KO-8417-01A
TCGA-UZ-A9PL-01A
TCGA-IZ-A6M8-01A
TCGA-KL-8342-01A
TCGA-BQ-7062-01A
TCGA-B0-4852-01A
TCGA-B9-4114-01A
TCGA-F9-A7Q0-01A
TCGA-BQ-5879-01A
TCGA-B8-5165-01A
TCGA-BQ-5887-01A
TCGA-G6-A8L8-01A
TCGA-G7-7501-01A
TCGA-GL-6846-01A
TCGA-AK-3465-01A
TCGA-BP-4976-01A
TCGA-AL-A5DJ-01A
TCGA-B0-5109-01A
TCGA-B9-A69E-01A
TCGA-A3-3316-01A
TCGA-B8-5545-01A
TCGA-BP-5185-01A
TCGA-BP-4801-01A
TCGA-BP-4962-01A
TCGA-CW-6090-01A
TCGA-B0-5108-01A
TCGA-B4-5844-01A
TCGA-B0-5707-01A
TCGA-A4-7996-01A
TCGA-SX-A7SL-01A
TCGA-BP-4161-01A
TCGA-B0-5690-01A
TCGA-CZ-5457-01A
TCGA-KO-8416-01A
TCGA-A3-3322-01A
TCGA-G7-A4TM-01A
TCGA-CJ-4923-01A
TCGA-MH-A55W-01A
TCGA-SX-A71R-01A
TCGA-CZ-5984-01A
TCGA-A3-3370-01A
TCGA-CZ-4853-01A
TCGA-BP-5181-01A
TCGA-F9-A7VF-01A
TCGA-B9-7268-01A
TCGA-KL-8341-01A
TCGA-B0-5099-01A
TCGA-J7-6720-01A
TCGA-KL-8326-01A
TCGA-Y8-A897-01A
TCGA-B0-5084-01A
TCGA-B0-5692-01A
TCGA-B9-4115-01A
TCGA-B1-5398-01A
TCGA-B2-5639-01A
TCGA-B8-5550-01A
TCGA-BP-4994-01A
TCGA-CW-6093-01A
TCGA-GK-A6C7-01A
TCGA-A4-8098-01A
TCGA-B8-A54J-01A
TCGA-P4-AAVL-01A
TCGA-P4-A5E8-01A
TCGA-DW-7837-01A
TCGA-B0-5117-01A
TCGA-B4-5377-01A
TCGA-CJ-5686-01A
TCGA-KM-8443-01A
TCGA-BP-5169-01A
TCGA-B0-4712-01A
TCGA-CJ-6031-01A
TCGA-G7-6789-01A
TCGA-BP-4977-01A
TCGA-B8-A8YJ-01A
TCGA-SX-A7SQ-01A
TCGA-A4-A48D-01A
TCGA-A3-A8CQ-01A
TCGA-CZ-5989-01A
TCGA-KO-8411-01A
TCGA-B8-5553-01A
TCGA-B0-4816-01A
TCGA-G7-6796-01A
TCGA-G7-A8LE-01A
TCGA-CZ-5982-01A
TCGA-5P-A9KH-01A
TCGA-B8-5163-01A
TCGA-BQ-7051-01A
TCGA-CJ-4902-01A
TCGA-AL-3472-01A
TCGA-A3-3358-01A
TCGA-MH-A561-01A
TCGA-B9-A5W8-01A
TCGA-KO-8409-01A
TCGA-2Z-A9J2-01A
TCGA-CJ-5676-01A
TCGA-DD-AADD-01A
TCGA-BC-4073-01B
TCGA-G3-A5SJ-01A
TCGA-CC-5260-01A
TCGA-DD-AADC-01A
TCGA-ZS-A9CG-01A
TCGA-EP-A3RK-01A
TCGA-CC-A3MC-01A
TCGA-2Y-A9H9-01A
TCGA-2Y-A9GY-01A
TCGA-ED-A7PX-01A
TCGA-5R-AA1D-01A
TCGA-DD-AACX-01A
TCGA-2Y-A9H8-01A
TCGA-NI-A4U2-01A
TCGA-DD-A4NE-01A
TCGA-G3-AAV1-01A
TCGA-ED-A66X-01A
TCGA-G3-A25U-01A
TCGA-DD-AADM-01A
TCGA-DD-A1E9-01A
TCGA-DD-AADG-01A
TCGA-5C-A9VG-01A
TCGA-DD-AAVQ-01A
TCGA-DD-AADW-01A
TCGA-ED-A7PZ-01A
TCGA-MI-A75I-01A
TCGA-DD-AACY-01A
TCGA-RC-A7SF-01A
TCGA-DD-AACZ-01A
TCGA-FV-A2QQ-01A
TCGA-BC-A10X-01A
TCGA-RC-A7SH-01A
TCGA-CC-A8HU-01A
TCGA-G3-A25Y-01A
TCGA-DD-A3A8-01A
TCGA-ED-A5KG-01A
TCGA-ZP-A9CZ-01A
TCGA-O8-A75V-01A
TCGA-DD-AA3A-01A
TCGA-XR-A8TF-01A
TCGA-ED-A7XO-01A
TCGA-BW-A5NQ-01A
TCGA-DD-AADO-01A
TCGA-DD-AAE4-01A
TCGA-ED-A66Y-01A
TCGA-BW-A5NO-01A
TCGA-LG-A9QD-01A
TCGA-DD-A4NN-01A
TCGA-ED-A7XP-01A
TCGA-EP-A12J-01A
TCGA-DD-A4NP-01A
TCGA-UB-A7MC-01A
TCGA-CC-A8HV-01A
TCGA-DD-AACG-01A
TCGA-2Y-A9H4-01A
TCGA-2V-A95S-01A
TCGA-KR-A7K0-01A
TCGA-G3-A5SM-01A
TCGA-UB-AA0U-01A
TCGA-DD-AADN-01A
TCGA-DD-A4NK-01A
TCGA-DD-AAE0-01A
TCGA-5R-AA1C-01A
TCGA-5R-AAAM-01A
TCGA-DD-AAD2-01A
TCGA-G3-A5SL-01A
TCGA-DD-AACP-01A
TCGA-G3-A7M7-01A
TCGA-G3-A6UC-01A
TCGA-DD-A3A4-01A
TCGA-CC-A5UE-01A
TCGA-CC-A3M9-01A
TCGA-DD-A39W-01A
TCGA-DD-A4NI-01A
TCGA-DD-A39X-01A
TCGA-ES-A2HT-01A
TCGA-DD-AAD8-01A
TCGA-DD-AAEH-01A
TCGA-WX-AA47-01A
TCGA-DD-A73D-01A
TCGA-K7-AAU7-01A
TCGA-DD-AAEE-01A
TCGA-DD-AAE2-01A
TCGA-DD-AACI-01A
TCGA-DD-A3A9-01A
TCGA-5C-AAPD-01A
TCGA-DD-A3A5-01A
TCGA-DD-AACF-01A
TCGA-DD-AACC-01A
TCGA-EP-A26S-01A
TCGA-DD-AACM-01A
TCGA-DD-A4NL-01A
TCGA-DD-A118-01A
TCGA-MI-A75E-01A
TCGA-DD-A1EH-01A
TCGA-DD-A4NH-01A
TCGA-2Y-A9H5-01A
TCGA-DD-A119-01A
TCGA-DD-AADU-01A
TCGA-C5-A1MJ-01A
TCGA-IR-A3LI-01A
TCGA-VS-A8QA-01A
TCGA-VS-A94W-01A
TCGA-BI-A0VR-01A
TCGA-C5-A7CL-01A
TCGA-VS-A8EL-01A
TCGA-C5-A1BI-01B
TCGA-VS-A9U5-01A
TCGA-VS-A952-01A
TCGA-FU-A3WB-01A
TCGA-C5-A7X8-01A
TCGA-EX-A3L1-01A
TCGA-VS-A8QH-01A
TCGA-C5-A8YR-01A
TCGA-EK-A2RA-01A
TCGA-DR-A0ZM-01A
TCGA-EA-A3QE-01A
TCGA-C5-A902-01A
TCGA-DG-A2KH-01A
TCGA-IR-A3LB-01A
TCGA-C5-A907-01A
TCGA-EA-A3Y4-01A
TCGA-C5-A7UI-01A
TCGA-C5-A8YQ-01A
TCGA-VS-A8QM-01A
TCGA-HM-A6W2-01A
TCGA-EA-A411-01A
TCGA-EA-A410-01A
TCGA-C5-A7X5-01A
TCGA-EK-A2PM-01A
TCGA-VS-A8Q8-01A
TCGA-JW-A69B-01A
TCGA-DS-A7WH-01A
TCGA-Q1-A73S-01A
TCGA-EA-A6QX-01A
TCGA-C5-A1MQ-01A
TCGA-EX-A449-01A
TCGA-ZX-AA5X-01A
TCGA-EK-A2RO-01A
TCGA-UC-A7PD-01A
TCGA-C5-A2LY-01A
TCGA-IR-A3LF-01A
TCGA-VS-A9UH-01A
TCGA-FU-A3HY-01A
TCGA-C5-A1MK-01A
TCGA-EX-A69L-01A
TCGA-EK-A2GZ-01A
TCGA-DG-A2KJ-01A
TCGA-VS-A959-01A
TCGA-EK-A2RB-01A
TCGA-VS-A9UY-01A
TCGA-EK-A2R9-01A
TCGA-EA-A3QD-01A
TCGA-MU-A5YI-01A
TCGA-C5-A8XK-01A
TCGA-MA-AA3Z-01A
TCGA-FU-A3TX-01A
TCGA-C5-A1M9-01A
TCGA-C5-A1BN-01B
TCGA-RA-A741-01A
TCGA-VS-A9U6-01A
TCGA-FU-A3HZ-01A
TCGA-FU-A40J-01A
TCGA-EK-A3GM-01A
TCGA-JX-A3Q0-01A
TCGA-EX-A1H6-01B
TCGA-JX-A3PZ-01A
TCGA-VS-A9UR-01A
TCGA-JW-A5VL-01A
TCGA-JW-A5VI-01A
TCGA-IR-A3LC-01A
TCGA-ZJ-AAXB-01A
TCGA-EA-A5ZF-01A
TCGA-EA-A5ZE-01A
TCGA-VS-A958-01A
TCGA-VS-A9UM-01A
TCGA-VS-A9UP-01A
TCGA-VS-A8EG-01A
TCGA-JW-A5VJ-01A
TCGA-EK-A2RN-01A
TCGA-MU-A8JM-01A
TCGA-VS-A8EK-01A
TCGA-DS-A7WF-01A
TCGA-UC-A7PG-01A
TCGA-VS-A9V2-01A
TCGA-C5-A7UE-01A
TCGA-LP-A5U2-01A
TCGA-C5-A1M7-01A
TCGA-Q1-A73Q-01A
TCGA-C5-A2LT-01A
TCGA-VS-A9UI-01A
TCGA-ZJ-A8QO-01A
TCGA-C5-A2LX-01A
TCGA-ZJ-AAXU-01A
TCGA-VS-A953-01A
TCGA-C5-A2M1-01A
TCGA-LP-A7HU-01A
TCGA-VS-A8QF-01A
TCGA-C5-A901-01A
TCGA-AC-A5EH-01A
TCGA-AC-A8OP-01A
TCGA-D8-A1JG-01B
TCGA-BH-A0EI-01A
TCGA-D8-A1XY-01A
TCGA-E9-A1RI-01A
TCGA-BH-A18P-01A
TCGA-C8-A26W-01A
TCGA-D8-A1XU-01A
TCGA-A2-A0T0-01A
TCGA-C8-A12U-01A
TCGA-4H-AAAK-01A
TCGA-A2-A25B-01A
TCGA-LD-A7W6-01A
TCGA-E2-A14P-01A
TCGA-A7-A6VY-01A
TCGA-EW-A1PH-01A
TCGA-E2-A14Q-01A
TCGA-AC-A3OD-01A
TCGA-AR-A24U-01A
TCGA-A7-A26I-01B
TCGA-AC-A62V-01A
TCGA-E9-A1N9-01A
TCGA-AR-A1AO-01A
TCGA-PL-A8LZ-01A
TCGA-3C-AAAU-01A
TCGA-C8-A3M7-01A
TCGA-B6-A0IH-01A
TCGA-AR-A1AK-01A
TCGA-LL-A73Y-01A
TCGA-AR-A252-01A
TCGA-AC-A8OS-01A
TCGA-AC-A2QH-01A
TCGA-E2-A153-01A
TCGA-BH-A204-01A
TCGA-D8-A27L-01A
TCGA-D8-A27I-01A
TCGA-D8-A1JN-01A
TCGA-B6-A0X1-01A
TCGA-A1-A0SN-01A
TCGA-GM-A2DL-01A
TCGA-E2-A56Z-01A
TCGA-EW-A1OZ-01A
TCGA-AR-A24P-01A
TCGA-C8-A3M8-01A
TCGA-B6-A0WY-01A
TCGA-GM-A2DC-01A
TCGA-A7-A0CH-01A
TCGA-BH-A0W5-01A
TCGA-BH-A0B6-01A
TCGA-E9-A228-01A
TCGA-AR-A1AN-01A
TCGA-A7-A2KD-01A
TCGA-C8-A12W-01A
TCGA-BH-A18S-01A
TCGA-GM-A3NW-01A
TCGA-AN-A0XW-01A
TCGA-BH-A0RX-01A
TCGA-D8-A1XW-01A
TCGA-D8-A73U-01A
TCGA-E2-A159-01A
TCGA-BH-A1F2-01A
TCGA-A7-A26E-01A
TCGA-E2-A15D-01A
TCGA-E9-A1RD-01A
TCGA-EW-A2FV-01A
TCGA-AR-A24V-01A
TCGA-BH-A0BA-01A
TCGA-OL-A66N-01A
TCGA-GM-A2D9-01A
TCGA-E2-A15H-01A
TCGA-D8-A1JT-01A
TCGA-PE-A5DE-01A
TCGA-EW-A6S9-01A
TCGA-D8-A13Z-01A
TCGA-A8-A075-01A
TCGA-BH-A18R-01A
TCGA-BH-A0HK-01A
TCGA-D8-A1X7-01A
TCGA-E2-A1IK-01A
TCGA-BH-A1EU-01A
TCGA-A2-A4S2-01A
TCGA-C8-A132-01A
TCGA-AR-A1AX-01A
TCGA-B6-A0RM-01A
TCGA-A7-A0DA-01A
TCGA-BH-A1FJ-01A
TCGA-OL-A5RW-01A
TCGA-EW-A1P8-01A
TCGA-AR-A1AJ-01A
TCGA-C8-A12M-01A
TCGA-AC-A3QP-01A
TCGA-AN-A0XS-01A
TCGA-A7-A26F-01A
TCGA-AC-A6IX-01A
TCGA-LD-A74U-01A
TCGA-BH-A0B7-01A
TCGA-B6-A409-01A
TCGA-E2-A1AZ-01A
TCGA-AR-A24W-01A
TCGA-DM-A288-01A
TCGA-5M-AAT5-01A
TCGA-NH-A6GA-01A
TCGA-CM-6679-01A
TCGA-NH-A50V-01A
TCGA-DT-5265-01A
TCGA-EI-6884-01A
TCGA-AD-6888-01A
TCGA-AY-A69D-01A
TCGA-G4-6322-01A
TCGA-AZ-5407-01A
TCGA-CM-5860-01A
TCGA-DM-A280-01A
TCGA-EI-6509-01A
TCGA-F4-6805-01A
TCGA-AD-6901-01A
TCGA-DM-A0XD-01A
TCGA-CA-6715-01A
TCGA-A6-6651-01A
TCGA-A6-5667-01A
TCGA-CM-5863-01A
TCGA-CA-6716-01A
TCGA-AA-3489-01A
TCGA-AD-A5EK-01A
TCGA-AZ-4681-01A
TCGA-AZ-4323-01A
TCGA-D5-6922-01A
TCGA-AZ-6605-01A
TCGA-CM-6674-01A
TCGA-CK-4952-01A
TCGA-EI-6506-01A
TCGA-4T-AA8H-01A
TCGA-AZ-6600-01A
TCGA-SS-A7HO-01A
TCGA-CM-4751-01A
TCGA-AG-3725-01A
TCGA-DM-A28G-01A
TCGA-A6-5662-01A
TCGA-QG-A5YX-01A
TCGA-AZ-6606-01A
TCGA-EI-6510-01A
TCGA-CA-5255-01A
TCGA-AF-6136-01A
TCGA-G4-6295-01A
TCGA-CM-4743-01A
TCGA-D5-5538-01A
TCGA-DY-A1DF-01A
TCGA-CI-6620-01A
TCGA-G4-6320-01A
TCGA-AD-5900-01A
TCGA-AA-3502-01A
TCGA-A6-6653-01A
TCGA-AA-3660-01A
TCGA-G4-6317-01A
TCGA-AF-5654-01A
TCGA-CM-5862-01A
TCGA-CM-5864-01A
TCGA-G4-6628-01A
TCGA-EI-6512-01A
TCGA-D5-6539-01A
TCGA-F5-6811-01A
TCGA-AD-A5EJ-01A
TCGA-D5-6530-01A
TCGA-CM-5341-01A
TCGA-G4-6293-01A
TCGA-A6-6138-01A
TCGA-DC-6157-01A
TCGA-AZ-6601-01A
TCGA-QL-A97D-01A
TCGA-F4-6461-01A
TCGA-NH-A8F7-01A
TCGA-A6-2685-01A
TCGA-DM-A28C-01A
TCGA-CK-5915-01A
TCGA-G4-6302-01A
TCGA-D5-6537-01A
TCGA-DC-4745-01A
TCGA-AA-3697-01A
TCGA-G4-6294-01A
TCGA-D5-6538-01A
TCGA-QG-A5YV-01A
TCGA-AA-A022-01A
TCGA-D5-6540-01A
TCGA-EI-6883-01A
TCGA-AH-6544-01A
TCGA-DM-A1D8-01A
TCGA-F4-6854-01A
TCGA-D5-6532-01A
TCGA-QG-A5Z1-01A
TCGA-G4-6306-01A
TCGA-DC-5869-01A
TCGA-AF-2690-01A
TCGA-AA-A01R-01A
TCGA-EI-7002-01A
TCGA-CL-4957-01A
TCGA-DM-A1D4-01A
TCGA-AA-3556-01A
TCGA-AD-6890-01A
TCGA-A6-5665-01A
TCGA-AZ-4308-01A
TCGA-BR-6705-01A
TCGA-R5-A7ZI-01A
TCGA-HU-A4GF-01A
TCGA-D7-8573-01A
TCGA-BR-8382-01A
TCGA-VQ-A8PX-01A
TCGA-HU-A4GN-01A
TCGA-HF-7131-01A
TCGA-BR-A4QM-01A
TCGA-D7-A4YX-01A
TCGA-BR-8690-01A
TCGA-HF-7134-01A
TCGA-BR-8371-01A
TCGA-VQ-A8PB-01A
TCGA-BR-8676-01A
TCGA-BR-A4QL-01A
TCGA-IN-A6RJ-01A
TCGA-VQ-A8PT-01A
TCGA-CG-5717-01A
TCGA-R5-A7ZE-01B
TCGA-CD-8524-01A
TCGA-BR-8291-01A
TCGA-BR-8380-01A
TCGA-CD-5802-01A
TCGA-BR-A4PE-01A
TCGA-VQ-AA68-01A
TCGA-BR-6564-01A
TCGA-D7-A6EY-01A
TCGA-BR-8677-01A
TCGA-CG-4474-01A
TCGA-D7-6528-01A
TCGA-CG-4455-01A
TCGA-RD-A8MW-01A
TCGA-CG-4460-01A
TCGA-CD-A48C-01A
TCGA-CD-5813-01A
TCGA-VQ-A91A-01A
TCGA-D7-A6ET-01A
TCGA-RD-A8N5-01A
TCGA-CG-4475-01A
TCGA-EQ-5647-01A
TCGA-VQ-A8PC-01A
TCGA-D7-6519-01A
TCGA-BR-A4IY-01A
TCGA-D7-6817-01A
TCGA-HF-7132-01A
TCGA-CG-4462-01A
TCGA-HU-A4GH-01A
TCGA-D7-6822-01A
TCGA-HU-A4G9-01A
TCGA-BR-6565-01A
TCGA-VQ-AA6F-01A
TCGA-BR-A4J5-01A
TCGA-HU-A4H6-01A
TCGA-HU-A4HD-01A
TCGA-HU-A4GP-01A
TCGA-CG-4440-01A
TCGA-VQ-AA6A-01A
TCGA-CG-5722-01A
TCGA-RD-A8N9-01A
TCGA-VQ-A94O-01A
TCGA-IN-A6RL-01A
TCGA-RD-A8NB-01A
TCGA-IP-7968-01A
TCGA-CD-A48A-01A
TCGA-BR-7196-01A
TCGA-D7-6520-01A
TCGA-IN-8663-01A
TCGA-CD-8526-01A
TCGA-D7-8574-01A
TCGA-CG-4476-01A
TCGA-VQ-AA64-01A
TCGA-BR-A4IV-01A
TCGA-BR-8590-01A
TCGA-BR-4191-01A
TCGA-RD-A7BS-01A
TCGA-BR-8369-01A
TCGA-VQ-A91D-01A
TCGA-D7-5579-01A
TCGA-BR-8059-01A
TCGA-BR-4294-01A
TCGA-VQ-A8E2-01A
TCGA-CD-8530-01A
TCGA-VQ-AA6I-01A
TCGA-BR-A4J1-01A
TCGA-BR-7722-01A
TCGA-BR-7717-01A
TCGA-HU-8249-01A
TCGA-D7-5578-01A
TCGA-MX-A666-01A
TCGA-CG-4436-01A
TCGA-VQ-A91N-01A
TCGA-IN-A7NU-01A
TCGA-BR-8078-01A
TCGA-VQ-A91W-01A
TCGA-CG-4437-01A
TCGA-BR-A4QI-01A
TCGA-BR-8370-01A
TCGA-HU-8608-01A
TCGA-BR-6454-01A
TCGA-MZ-A7D7-01A
TCGA-CN-5370-01A
TCGA-CV-A468-01A
TCGA-CV-7435-01A
TCGA-CN-A642-01A
TCGA-D6-A4ZB-01A
TCGA-BA-7269-01A
TCGA-CQ-5324-01A
TCGA-BB-A5HY-01A
TCGA-CV-7178-01A
TCGA-CR-7371-01A
TCGA-UF-A7JT-01A
TCGA-CV-6961-01A
TCGA-CN-6992-01A
TCGA-KU-A66S-01A
TCGA-CV-5443-01A
TCGA-D6-A6EP-01A
TCGA-CV-7097-01A
TCGA-CV-7091-01A
TCGA-DQ-5631-01A
TCGA-CQ-5333-01A
TCGA-CN-A63V-01A
TCGA-CR-7374-01A
TCGA-CR-6481-01A
TCGA-MT-A51W-01A
TCGA-IQ-A6SH-01A
TCGA-CX-7085-01A
TCGA-CV-7104-01A
TCGA-CQ-6220-01A
TCGA-D6-6516-01A
TCGA-CV-A6JU-01A
TCGA-CV-5436-01A
TCGA-F7-8489-01A
TCGA-F7-A61W-01A
TCGA-D6-8569-01A
TCGA-F7-A61V-01A
TCGA-BA-6873-01A
TCGA-CR-7386-01A
TCGA-D6-6824-01A
TCGA-CV-7427-01A
TCGA-CV-A45Q-01A
TCGA-CV-A45T-01A
TCGA-T2-A6WX-01A
TCGA-CR-6473-01A
TCGA-CQ-7065-01A
TCGA-BA-6869-01A
TCGA-UF-A7JA-01A
TCGA-CV-7430-01A
TCGA-CQ-A4CB-01A
TCGA-CR-7382-01A
TCGA-CR-6484-01A
TCGA-UF-A7JV-01A
TCGA-KU-A6H8-01A
TCGA-CR-7379-01A
TCGA-CR-7369-01A
TCGA-BA-A6DE-01A
TCGA-D6-6827-01A
TCGA-F7-7848-01A
TCGA-CR-7404-01A
TCGA-HD-A6HZ-01A
TCGA-IQ-A61G-01A
TCGA-D6-A74Q-01A
TCGA-QK-A6VB-01A
TCGA-CV-A45O-01A
TCGA-CV-6954-01A
TCGA-BA-A6DJ-01A
TCGA-CR-6467-01A
TCGA-CR-7398-01A
TCGA-CQ-7071-01A
TCGA-CN-4731-01A
TCGA-UF-A7JF-01A
TCGA-CV-7238-01A
TCGA-CN-6016-01A
TCGA-CV-7090-01A
TCGA-UF-A7JJ-01A
TCGA-CN-4735-01A
TCGA-HD-8635-01A
TCGA-KU-A6H7-01A
TCGA-CN-6017-01A
TCGA-CR-7364-01A
TCGA-CV-7235-01A
TCGA-CV-7253-01A
TCGA-CN-6011-01A
TCGA-CN-6989-01A
TCGA-UF-A71E-01A
TCGA-CV-6942-01A
TCGA-CQ-5327-01A
TCGA-D6-8568-01A
TCGA-CV-6948-01A
TCGA-CV-6962-01A
TCGA-BA-A6DL-01A
TCGA-BA-A6DD-01A
TCGA-UF-A71A-01A
TCGA-MT-A67F-01A
TCGA-BA-A8YP-01A
TCGA-CV-6950-01A
TCGA-CR-7368-01A
TCGA-CQ-6224-01A
TCGA-QK-A6II-01A
TCGA-BB-A5HZ-01A
TCGA-FW-A5DX-01A
TCGA-EB-A299-01A
TCGA-GF-A769-01A
TCGA-D9-A3Z4-01A
TCGA-EB-A4IQ-01A
TCGA-ER-A2NF-01A
TCGA-FR-A726-01A
TCGA-BF-A1PX-01A
TCGA-D9-A4Z3-01A
TCGA-EB-A431-01A
TCGA-EB-A6QZ-01A
TCGA-ER-A196-01A
TCGA-ER-A19K-01A
TCGA-BF-A3DM-01A
TCGA-EB-A5UM-01A
TCGA-GN-A8LN-01A
TCGA-EB-A24C-01A
TCGA-BF-A5EQ-01A
TCGA-EB-A42Z-01A
TCGA-BF-AAP2-01A
TCGA-EB-A44O-01A
TCGA-FR-A3R1-01A
TCGA-ER-A2NB-01A
TCGA-BF-A5ER-01A
TCGA-EB-A5SF-01A
TCGA-GN-A263-01A
TCGA-ER-A19T-01A
TCGA-BF-A1Q0-01A
TCGA-FR-A728-01A
TCGA-EB-A82B-01A
TCGA-BF-AAP7-01A
TCGA-XV-A9VZ-01A
TCGA-BF-A3DL-01A
TCGA-EB-A3XD-01A
TCGA-BF-AAP1-01A
TCGA-EB-A3XB-01A
TCGA-FS-A1ZN-01A
TCGA-BF-A3DN-01A
TCGA-YG-AA3N-01A
TCGA-EB-A85J-01A
TCGA-EB-A3XC-01A
TCGA-XV-AAZV-01A
TCGA-BF-A1PV-01A
TCGA-EB-A4IS-01A
TCGA-EB-A41A-01A
TCGA-EB-A41B-01A
TCGA-BF-AAP4-01A
TCGA-EB-A82C-01A
TCGA-EB-A4XL-01A
TCGA-XV-AAZW-01A
TCGA-EB-A24D-01A
TCGA-ER-A42H-01A
TCGA-EB-A4OZ-01A
TCGA-GN-A269-01A
TCGA-WE-A8K4-01A
TCGA-BF-A3DJ-01A
TCGA-EB-A5FP-01A
TCGA-EB-A6QY-01A
TCGA-EB-A57M-01A
TCGA-EB-A430-01A
TCGA-EB-A51B-01A
TCGA-EB-A3HV-01A
TCGA-BF-A9VF-01A
TCGA-EB-A42Y-01A
TCGA-GN-A26C-01A
TCGA-GN-A4U5-01A
TCGA-BF-A5EP-01A
TCGA-GF-A2C7-01A
TCGA-EB-A3XE-01A
TCGA-BF-AAP8-01A
TCGA-BF-AAOX-01A
TCGA-ER-A194-01A
TCGA-EB-A3XF-01A
TCGA-EB-A3Y6-01A
TCGA-EB-A553-01A
TCGA-EB-A551-01A
TCGA-EB-A550-01A
TCGA-FR-A2OS-01A
TCGA-EB-A3Y7-01A
TCGA-DA-A960-01A
TCGA-EB-A5VU-01A
TCGA-BF-A5EO-01A
TCGA-D3-A5GT-01A
TCGA-EB-A97M-01A
TCGA-XV-A9W2-01A
TCGA-BF-AAP6-01A
TCGA-HR-A5NC-01A
TCGA-EB-A44N-01A
TCGA-EB-A85I-01A
TCGA-EB-A6R0-01A
TCGA-D9-A4Z5-01A
TCGA-XV-A9W5-01A
TCGA-BF-A1PU-01A
TCGA-EB-A4P0-01A
TCGA-BF-A5ES-01A
TCGA-BF-A1PZ-01A
TCGA-BF-AAOU-01A
TCGA-D9-A4Z2-01A
TCGA-XV-AAZY-01A
TCGA-EB-A5SE-01A
TCGA-P5-A5EV-01A
TCGA-EZ-7264-01A
TCGA-S9-A7IZ-01A
TCGA-DU-7294-01A
TCGA-HW-7491-01A
TCGA-DU-7007-01A
TCGA-DH-A66F-01A
TCGA-DU-5851-01A
TCGA-HT-8018-01A
TCGA-VM-A8CD-01A
TCGA-DB-5279-01A
TCGA-S9-A6WL-01A
TCGA-HT-8111-01A
TCGA-DB-5273-01A
TCGA-P5-A5F0-01A
TCGA-DU-A7TC-01A
TCGA-FG-8189-01B
TCGA-DU-8162-01A
TCGA-TM-A84Q-01A
TCGA-P5-A733-01A
TCGA-VM-A8CF-01A
TCGA-P5-A736-01A
TCGA-E1-5305-01A
TCGA-FG-7637-01A
TCGA-DU-6394-01A
TCGA-HT-8104-01A
TCGA-HT-7857-01A
TCGA-DB-A64O-01A
TCGA-DU-5871-01A
TCGA-DH-5140-01A
TCGA-E1-5318-01A
TCGA-FG-8186-01A
TCGA-HT-7609-01A
TCGA-TM-A84B-01A
TCGA-P5-A730-01A
TCGA-KT-A7W1-01A
TCGA-F6-A8O4-01A
TCGA-HT-7471-01A
TCGA-TQ-A7RF-01A
TCGA-FG-A87Q-01A
TCGA-HT-7693-01A
TCGA-R8-A6MO-01A
TCGA-HT-7605-01A
TCGA-HT-7873-01B
TCGA-DU-7012-01A
TCGA-HT-7882-01A
TCGA-FG-8181-01A
TCGA-FG-A70Y-01A
TCGA-TM-A84O-01A
TCGA-HT-7677-01A
TCGA-QH-A6X5-01A
TCGA-HT-7477-01B
TCGA-HT-7877-01A
TCGA-DU-7013-01A
TCGA-P5-A5EX-01A
TCGA-HT-7692-01A
TCGA-DU-5853-01A
TCGA-TM-A84S-01A
TCGA-FG-5962-01B
TCGA-HT-8013-01A
TCGA-S9-A6TW-01A
TCGA-HT-7468-01A
TCGA-DH-A66D-01A
TCGA-WY-A858-01A
TCGA-TQ-A7RG-01A
TCGA-HT-7470-01A
TCGA-DU-A5TY-01A
TCGA-E1-A7YI-01A
TCGA-DU-8167-01A
TCGA-R8-A6ML-01A
TCGA-P5-A5EY-01A
TCGA-TQ-A7RK-02A
TCGA-TM-A84J-01A
TCGA-DU-7298-01A
TCGA-DB-A75L-01A
TCGA-DB-A64Q-01A
TCGA-TQ-A7RR-01A
TCGA-DU-A7T6-01A
TCGA-DU-6407-01A
TCGA-FG-6691-01A
TCGA-TM-A7CA-01A
TCGA-HT-7687-01A
TCGA-HT-A5RC-01A
TCGA-HT-7479-01A
TCGA-DU-6399-01A
TCGA-HT-7601-01A
TCGA-QH-A6CS-01A
TCGA-HT-7854-01A
TCGA-S9-A6U1-01A
TCGA-HT-A5R7-01A
TCGA-HT-7469-01A
TCGA-WY-A859-01A
TCGA-VM-A8CB-01A
TCGA-S9-A89Z-01A
TCGA-QH-A6X8-01A
TCGA-E1-5304-01A
TCGA-FG-8191-01A
TCGA-S9-A6TS-01A
TCGA-DB-A4XE-01A
TCGA-VM-A8CE-01A

## Sheet: TCGA-LIHC training samples
TCGA-LIHC WGS patient ids used in training
TCGA-G3-A25W
TCGA-EP-A2KB
TCGA-MR-A520
TCGA-DD-A1EI
TCGA-BC-A216
TCGA-FV-A4ZQ
TCGA-CC-A1HT
TCGA-ES-A2HS
TCGA-FV-A496
TCGA-G3-A25S
TCGA-DD-A4ND
