# Supplementary material for: Improved tumor-only variant calling and mutation burden estimation with VarNet-T
Source: Nat Commun. 2026 Apr 9;17:5019. doi: 10.1038/s41467-026-71705-4 (PMC13243554; doi:10.1038/s41467-026-71705-4)
Supplement: Supplementary file 6 — Source data [file 41467_2026_71705_MOESM6_ESM.xlsx]

## Sheet: Figure 2
	Dataset	Caller	Max F1
	SEQC2	VarNet-T	0.81
		Mutect2	0.24
		DeepSomatic	0.48
		DeepSom-LAML	0.47
		DeepSom-GACA	0.32
		DeepSom-LINC	0.61
		DeepSom-BLCA	0.53
		DeepSom-ESAD	0.62
		ClairS-TO	0.76
	COLO829	VarNet-T	0.71
		Mutect2	0.2
		DeepSomatic	0.26
		DeepSom-LAML	0.28
		DeepSom-GACA	0.17
		DeepSom-LINC	0.46
		DeepSom-BLCA	0.29
		DeepSom-ESAD	0.33
		ClairS-TO	0.51

## Sheet: Figure 3
	Sample	VarNet-T	DeepSom-BLCA	DeepSom-ESAD	DeepSom-GACA	DeepSom-LAML	DeepSom-LINC	DeepSomatic	Mutect2	ClairS-TO
	DO14566	0.746	0.76	0.69	0.693	0.43	0.651	0.331	0.444	0.691
	DO15046	0.726	0.5	0.527	0.399	0.242	0.522	0.118	0.15	0.569
	DO1663	0.788	0.732	0.723	0.602	0.304	0.643	0.268	0.4	0.776
	DO38423	0.782	0.308	0.397	0.322	0.275	0.401	0.366	0.234	0.726
	DO38547	0.771	0.663	0.68	0.641	0.521	0.653	0.348	0.392	0.636
	DO41056	0.477	0.426	0.431	0.504	0.203	0.418	0.058	0.275	0.385
	DO41398	0.652	0.534	0.61	0.413	0.225	0.481	0.134	0.286	0.226
	DO522	0.773	0.713	0.64	0.674	0.513	0.654	0.196	0.327	0.656
	DO6144	0.762	0.726	0.674	0.532	0.391	0.65	0.361	0.369	0.638
	DO804	0.776	0.728	0.641	0.588	0.455	0.647	0.256	0.407	0.612

## Sheet: Figure 4
	Dataset	Method	0–20% VAF	20–40% VAF	40–60% VAF	60–80% VAF	80–100% VAF
	SEQC2	VarNet-T	0.468	0.551	0.543	0.36	0.712
		Mutect2	0.105	0.155	0.112	0.036	0.032
		DeepSomatic	0.462	0.258	0.205	0.169	0.423
		DeepSom-LAML	0.114	0.375	0.484	0.239	0.491
		DeepSom-GACA	0.144	0.462	0.484	0.346	0.527
		DeepSom-LINC	0.257	0.488	0.471	0.371	0.465
		DeepSom-BLCA	0.19	0.484	0.516	0.398	0.62
		DeepSom-ESAD	0.286	0.472	0.511	0.353	0.488
		ClairS-TO	0.393	0.537	0.455	0.317	0.455
	Dataset	Method	0–20% VAF	20–40% VAF	40–60% VAF	60–80% VAF	80–100% VAF
	TGEN COLO829	VarNet-T	0.052	0.556	0.68	0.629	0.578
		Mutect2	0.011	0.107	0.159	0.069	0.046
		DeepSomatic	0.018	0.137	0.158	0.109	0.029
		DeepSom-LAML	0.001	0.134	0.371	0.146	0.089
		DeepSom-GACA	0.003	0.319	0.477	0.444	0.156
		DeepSom-LINC	0.014	0.4	0.524	0.483	0.102
		DeepSom-BLCA	0.005	0.35	0.568	0.566	0.169
		DeepSom-ESAD	0.012	0.391	0.539	0.477	0.117
		ClairS-TO	0.084	0.335	0.416	0.085	0.002
	Dataset	Method	Purity 50%	Purity 60%	Purity 70%	Purity 80%	Purity 90%	Full SEQC2
	SEQC2	VarNet-T	0.613	0.645	0.684	0.729	0.763	0.773
		DeepSom-BLCA	0.555	0.583	0.601	0.624	0.646	0.54
		DeepSom-LINC	0.52	0.556	0.591	0.627	0.645	0.575
		DeepSom-ESAD	0.532	0.552	0.571	0.604	0.628	0.577
		ClairS-TO	0.416	0.429	0.439	0.481	0.52	0.543
		DeepSom-LAML	0.384	0.429	0.454	0.475	0.478	0.464
		DeepSom-GACA	0.342	0.313	0.29	0.277	0.272	0.246
		DeepSomatic	0.125	0.146	0.173	0.216	0.287	0.351
		Mutect2	0.041	0.034	0.032	0.035	0.059	0.078

## Sheet: Figure 5
	Pearson Correlations of tumor-only vs tumor-normal TMB estimates by method
	Method	Brain	Breast	Cervical	Colorectal	Head & Neck	Kidney	Liver	Lung	Skin	Stomach
	VarNet-T	0.99	0.755	0.919	0.854	0.515	0.76	0.984	0.952	0.95	0.992
	Mutect2	0.992	0.087	0.845	0.313	0.362	0.542	0.916	0.886	0.798	0.936
	Deepsomatic	0.983	0.159	0.218	0.601	0.386	0.835	0.911	0.568	0.739	0.307
	DeepSom (GACA)	0.987	0.082	0.767	0.492	0.338	0.55	0.85	0.851	0.622	0.868
	DeepSom (BLCA)	0.985	0.082	0.874	0.085	0.327	0.475	0.416	0.702	0.602	0.589
	DeepSom (LINC)	0.987	0.081	0.859	0.206	0.342	0.532	0.504	0.682	0.6	0.757
	DeepSom (LAML)	0.859	0.149	0.598	0.674	0.338	0.535	0.919	0.511	0.709	0.146
	DeepSom (ESAD)	0.981	0.086	0.845	0.22	0.6	0.458	0.353	0.822	0.59	0.847
	ClairS-TO	-0.122	-0.049	0.727	-0.084	0.597	-0.393	-0.392	0.726	0.29	0.935
	Mean Absolute Error (MAE) for TMB estimates compared to tumor-normal TMB estimates
	Method	Brain	Breast	Cervical	Colorectal	Head & Neck	Kidney	Liver	Lung	Skin	Stomach
	VarNet-T	1.998	1.426	1.68	27.973	4.393	3.486	11.815	1.211	5.44	0.697
	Mutect2	21.671	34.337	11.461	40.788	27.942	25.315	23.357	15.554	165.387	14.095
	Deepsomatic	103.116	101.397	183.013	263.853	131.887	112.632	110.687	106.951	278.756	99.198
	DeepSom (GACA)	1.577	13.322	1.977	56.192	2.493	3.282	22.084	4.644	28.667	2.362
	DeepSom (BLCA)	0.494	4.824	3.253	57.783	3.22	4.297	22.947	6.044	10.858	3.285
	DeepSom (LINC)	0.452	2.592	3.481	57.918	3.224	4.373	23.121	5.999	11.197	3.255
	DeepSom (LAML)	3.261	10.118	8.09	43.425	3.521	7.752	20.252	4.267	9.143	4.499
	DeepSom (ESAD)	0.335	3.985	2.126	57.362	2.888	4.147	22.668	5.479	11.663	2.821
	ClairS-TO	5.484	6.43	7.767	54.846	5.35	5.859	24.233	6.889	14.907	7.309

## Sheet: Figure 6
Fig 6a	F1 accuracy in classifying TMB-high (≥10) samples
	Method	F1 Score (%)
	VarNet-T	88
	DeepSom (LAML)	55
	Mutect2	43
	Deepsomatic	31
	ClairS-TO	30
	DeepSom (GACA)	20
	DeepSom (ESAD)	15
	DeepSom (LINC)	10
	DeepSom (BLCA)	8
Fig 6b	Misclassification rates of methods (False Positives + False Negatives) in classifying TMB-high
	Method	Misclassification Rate (%)
	VarNet-T	5
	DeepSom (GACA)	17
	DeepSom (ESAD)	17
	DeepSom (BLCA)	18
	DeepSom (LINC)	18
	DeepSom (LAML)	22
	ClairS-TO	29
	Mutect2	49
	Deepsomatic	82
Fig 6c	Misclassification rates of VarNet-T (False Positives + False Negatives) in classifying TMB-high across cancer types
	Method	Brain	Breast	Cervical	Colorectal	Head & Neck	Kidney	Liver	Lung	Skin	Stomach
	VarNet-T	0	0.05	0.08	0.05	0.13	0.08	0.01	0.01	0.03	0.04
Fig 6d	F1-scores for TMB-High classification
	Method	Brain	Breast	Cervical	Colorectal	Head & Neck	Kidney	Liver	Lung	Skin	Stomach
	VarNet-T	1	0.444	0.667	0.97	0.235	0.692	0.97	0.974	0.947	0.8
	Mutect2	0.308	0.085	0.213	0.913	0.049	0.423	0.33	0.38	0.509	0.205
	Deepsomatic	0.039	0.039	0.148	0.919	0.039	0.261	0.291	0.319	0.425	0.148
	DeepSom (GACA)	1	0	0.4	0.023	0	0.316	0.111	0	0.634	0
	DeepSom (BLCA)	0	0	0	0	0	0	0	0	0.457	0
	DeepSom (LINC)	0.667	0	0	0	0	0	0	0	0.5	0
	DeepSom (LAML)	0.444	0.098	0.23	0.879	0.1	0.476	0.889	0.343	0.723	0.083
	DeepSom (ESAD)	0.667	0	0.4	0	0	0	0	0	0.615	0
	ClairS-TO	0	0.069	0.318	0.247	0.077	0	0	0.493	0.438	0.485
Fig 6e	VarNet-T F1-scores for TMB-High classification
	Method/Ancestry	European (N=584)	Native American (N=40)	Asian (N=92)	African (N=68)
	VarNet-T	0.93	0.89	0.86	0.84

## Sheet: Supplementary Table 1
	SEQC2	COLO829
Method	SNV	INDEL	SNV	INDEL
VarNet-T	0.773	0.527	0.656	0.101
DeepSom-BLCA	0.54	0.469	0.198	0.029
DeepSom-LINC	0.575	0.462	0.318	0.067
DeepSom-ESAD	0.577	0.363	0.185	0.051
DeepSom-LAML	0.464	0.097	0.146	0.015
DeepSom-GACA	0.246	0.257	0.07	0.016
Deepsomatic (tumor-only)	0.351	0.45	0.118	0.002
Mutect2 (tumor-only)	0.078	0.003	0.072	0.002
ClairS-TO	0.543	0.2	0.27	0.092

## Sheet: Supplementary Table 2
PCAWG samples	Head and Neck cancer		Stomach cancer		Breast cancer		Bladder cancer		Uterine cancer
Method/Sample ID	DO15046	DO14566	DO38547	DO38423	DO6144	DO1663	DO804	DO522	DO41398	DO41056
VarNet-T	0.702	0.728	0.764	0.771	0.755	0.775	0.736	0.75	0.619	0.313
Deepsomatic (tumor-only)	0.052	0.2	0.194	0.175	0.22	0.141	0.148	0.104	0.063	0.024
Mutect2 (tumor-only)	0.049	0.202	0.173	0.07	0.148	0.154	0.172	0.126	0.099	0.097
ClairS-TO (tumor-only)	0.318	0.442	0.403	0.479	0.383	0.591	0.381	0.391	0.055	0.139
DeepSom-BLCA	0.423	0.756	0.621	0.143	0.718	0.734	0.715	0.706	0.493	0.294
DeepSom-LINC	0.425	0.619	0.6	0.269	0.626	0.612	0.586	0.612	0.398	0.315
DeepSom-ESAD	0.452	0.645	0.674	0.277	0.643	0.704	0.561	0.603	0.543	0.273
DeepSom-LAML	0.097	0.233	0.373	0.112	0.23	0.157	0.249	0.336	0.101	0.079
DeepSom-GACA	0.287	0.674	0.637	0.169	0.45	0.594	0.511	0.663	0.363	0.417

## Sheet: Supplementary Table 3
Cancer Type	Number of Samples
Kidney renal papillary cell carcinoma	100
Stomach adenocarcinoma	100
Colon adenocarcinoma / Rectal (CRC)	100
Cervical squamous cell carcinoma and endocervical adenocarcinoma	100
Head and Neck squamous cell carcinoma	100
Skin Cutaneous Melanoma	100
Liver hepatocellular carcinoma	100
Breast invasive carcinoma	100
Lung adenocarcinoma	100
Brain Lower Grade Glioma	100
Total	1000

## Sheet: Supplementary Table 4
Method/Sample	AML	MBL	CLL
VarNet-T	0.112	0.032	0.062
DeepSom-BLCA	0.01	0.014	0.029
DeepSom-LINC	0.033	0.021	0.024
DeepSom-ESAD	0.011	0.014	0.028
DeepSom-LAML	0.006	0.006	0.007
DeepSom-GACA	0.003	0.008	0.018
Deepsomatic (tumor-only)	0.004	0.003	0.005
Mutect2 (tumor-only)	0.002	0.002	0.002
ClairS-TO	0.04	0.012	0.031

## Sheet: Supplementary Table 5
FEATURE	SNV	INDEL
MIN READ COVERAGE	7	-
MIN VARIANT READS IN TUMOR	2	2
MIN READ MAPPING QUALITY	10	35
MIN VARIANT ALLELE FRACTION	0.035	0.03
MIN BASE QUALITY	22	-

[truncated: 14 more sheets: Supplementary Table 6, Supplementary Figure 6, Supplementary Figure 7, Supplementary Figure 8, Supplementary Figure 9, Supplementary Figure 10, Supplementary Figure 11, Supplementary Figure 12, Supplementary Figure 13, Supplementary Figure 14, Supplementary Figure 15, Supplementary Figure 17, Supplementary Figure 18, Supplementary Figure 19]
